# Supplementary material for: SelenzymeRF: updated enzyme suggestion software for unbalanced biochemical reactions
Source: Comput Struct Biotechnol J. 2023 Nov 23;21:5868–76. doi: 10.1016/j.csbj.2023.11.039 (PMC10697999; doi:10.1016/j.csbj.2023.11.039)
Supplement: Supplementary file 2 — Supplementary material [file mmc2.csv]

path	source_reaction	score_rf	score_2018	react_input	ec_input	react_rf	react_2018
M00001	R04779	4	0	MNXR145948|MNXR147046|MNXR108040|MNXR107297|MNXR112528	{'2.7.1.11', '3.1.3.11', '2.7.1.146', '2.7.1.144', '2.7.1.90', '2.7.1.56'}	MNXR150328	MNXR163398
M00001_M00004	R02740	3	3	MNXR145972|MNXR191977	{'5.3.1.9', '5.3.1.8'}	MNXR189145	MNXR189145
M00004	R01827	0	3	MNXR124172	{'2.2.1.1'}	MNXR114630	MNXR146501
M00004	R01827	3	3	MNXR112107	{'2.2.1.2'}	MNXR116297	MNXR116297
M00004	R01827	0	0	MNXR124173|MNXR146502|MNXR146501	{'2.2.1.1', '2.2.1.2'}	MNXR125673	MNXR125673
M00004	R01827	3	3	MNXR112107	{'2.2.1.2'}	MNXR143581	MNXR143581
M00004	R01830	3	3	MNXR110598|MNXR170836|MNXR107093|MNXR106991	{'2.2.1.3', '2.2.1.1', '4.1.2.9', '2.2.1.13', '4.1.2.22'}	MNXR151536	MNXR153417
M00004	R01830	3	3	MNXR146555|MNXR106669	{'2.2.1.1', '4.1.2.22'}	MNXR146531	MNXR112107
M00004	R01830	3	0	MNXR146555	{'2.2.1.1'}	MNXR146501	MNXR109496
M00001	R01786	4	4	MNXR152967|MNXR195425|MNXR145650|MNXR107699|MNXR100283|MNXR107630|MNXR191953|MNXR173089|MNXR112530|MNXR107081|MNXR131127|MNXR135147|MNXR195425|MNXR191953|MNXR191821|MNXR132711|MNXR195425|MNXR195425|MNXR173286	{'3.1.3.104', '2.7.1.2', '2.7.1.59', '2.7.1.63', '3.1.3', '3.1.3.23', '3.1.3.25', '2.7.1.147', '2.7.1.1', '2.7.1.7', '3.1.3.9', '2.7.1.4', '2.7.1.55', '2.7.1.69', '3.1.3.2', '2.7.1.60', '3.1.3.29', '3.1.3.58', '3.1.3.1', '2.7.1.191', '2.7.1.199'}	MNXR117623	MNXR130507
M00001	R01015	4	4	MNXR146574|MNXR170836	{'2.2.1.13', '5.3.1.1'}	MNXR146573	MNXR146573
M00001	R01061	4	3	MNXR191943|MNXR115905	{'1.2.1.12', '1.2.1.13', '1.2.1.59'}	MNXR191944	MNXR150931
M00001	R01512	4	0	MNXR95410|MNXR133741|MNXR131127|MNXR189115	{'2.7.2.3', '3.1.3.9', '3.6.1.7', '2.7.1.106'}	MNXR172732	MNXR126095
M00001	R07159	3	3	MNXR150931|MNXR119588|MNXR149770|MNXR131959|MNXR132481|MNXR150931|MNXR173957	{'1.2.7.5', '1.2.1.9', '1.2.7.6', '1.2.1.3', '1.2.1.90'}	MNXR115905	MNXR115905
M00001	R01518	3	4	MNXR102547	{'5.4.2.1', '5.4.2.12', '5.4.2.11'}	MNXR192018	MNXR126095
M00001	R00658	1	1	MNXR97932	{'4.2.1.11'}	MNXR111106	MNXR111106
M00001	R00200	1	0	MNXR103140|MNXR107629|MNXR194922|MNXR102525|MNXR103107|MNXR132739|MNXR184334|MNXR97364|MNXR180395	{'2.7.9.2', '3.1.3.2', '3.11.1.3', '3.1.3.60', '2.7.3.9', '3.1.3.29', '3.1.3.1', '2.7.1.40', '2.7.1.121', '2.7.9.1'}	MNXR151576	MNXR146882
M00004	R02736	4	3	MNXR131926|MNXR114219|MNXR153708|MNXR116830|MNXR192435|MNXR192434|MNXR191365|MNXR153708	{'1.1.1.363', '1.1.1.49', '1.1.1.47', '1.1.1.388', '1.1.98.2'}	MNXR192202	MNXR113851
M00004	R02035	3	4	MNXR188641	{'3.1.1.31'}	MNXR169903	MNXR192435
M00004	R01528	3	0	MNXR100389|MNXR113581|MNXR131965	{'1.1.1.343', '1.1.1.351', '1.1.1.44'}	MNXR114892	MNXR152015
M00004	R01529	-1	0	MNXR105224|MNXR104083|MNXR103434|MNXR105224	{'5.1.3.1', '5.1.3.22', '5.1.3.4', '5.-.-.-'}		MNXR124172
M00004	R01056	3	0	MNXR180391	{'5.3.1.6'}	MNXR173239	MNXR143581
M00004	R01641	0	0	MNXR152015	{'2.2.1.1'}	MNXR146532	MNXR189850
M00004	R01641	1	0	MNXR143581	{'2.2.1.1'}	MNXR179395	MNXR189850
M00004	R01641	3	3	MNXR110598|MNXR170836|MNXR107093|MNXR106991	{'2.2.1.3', '2.2.1.1', '4.1.2.9', '2.2.1.13', '4.1.2.22'}	MNXR151536	MNXR153417
M00004	R01641	0	0	MNXR104868	{'2.2.1.1'}	MNXR143732	MNXR131965
M00004	R02739	-1	0	MNXR153713|MNXR130254|MNXR191107	{'5.1.3.15', '5.3.1.9', '5.4.2.8'}		MNXR123355
M00009	R00351	3	3	MNXR190844|MNXR190533|MNXR179313|MNXR96731	{'2.3.3.1', '2.3.3.14', '4.1.3.6', '4.1.3.7', '2.3.3.16', '2.3.3.3', '2.3.3.8'}	MNXR191211	MNXR106486
M00009	R00351	2	0	MNXR190533|MNXR190844|MNXR179313|MNXR190844	{'4.1.3.6', '2.3.3.1', '4.1.3.7', '2.3.3.14', '2.3.3.16', '2.3.3.3', '2.3.3.8'}	MNXR149606	MNXR191223
M00009	R01325	3	1	MNXR173177	{'4.2.1.3'}	MNXR114705	MNXR96731
M00009	R01899	4	0	MNXR100782|MNXR131636	{'1.1.1.286', '1.1.1.41', '1.1.1.42', '1.1.1.87'}	MNXR107239	MNXR191124
M00009	R01197	3	3	MNXR190634|MNXR189106|MNXR174001|MNXR106444|MNXR165867	{'1.2.1.M9', '2.3.1.61', '1.2.7.11', '1.2.1.105', '1.2.7.3', '1.2.1.52', '1.8.1.4', '2.3.1.168', '1.2.4.2', '1.2.4.4'}	MNXR188900	MNXR180482
M00009	R00405	1	1	MNXR188878|MNXR184194|MNXR116309|MNXR188565|MNXR147043|MNXR106517|MNXR107488|MNXR114216|MNXR107306|MNXR147414|MNXR153119|MNXR188690|MNXR190460|MNXR188882|MNXR107988|MNXR113965|MNXR118875|MNXR188565|MNXR153120	{'2.8.3.6', '2.8.3.22', '2.8.3.7', '2.8.3.16', '6.2.1.4', '2.8.3.15', '2.8.3.5', '2.8.3.13', '2.8.3.18', '2.8.3.20', '2.8.3.1', '2.8.3.26', '6.2.1.5', '2.8.3.M4', '2.8.3.-'}	MNXR188900	MNXR190634
M00009	R02164	3	0	MNXR107340|MNXR96093|MNXR106516|MNXR146111|MNXR97425|MNXR113981|MNXR189091|MNXR99641|MNXR129857	{'1.4.3.16', '1.3.3.4', '1.3.98.1', '1.3.4.1', '1.5.99', '1.3.98.2', '1.3.5.4', '1.3.5.1', '1.3.1.6'}	MNXR107408	MNXR114216
M00009	R01082	1	1	MNXR99705|MNXR107494	{'4.2.1.31', '4.2.1.2', '4.2.1.36'}	MNXR153122	MNXR96099
M00009	R00342	0	0	MNXR101440|MNXR133959|MNXR101439|MNXR178239|MNXR169719|MNXR193218|MNXR116527|MNXR101444	{'1.1.1.82', '1.1.99.40', '1.1.1.299', '1.1.1.39', '1.1.1.28', '1.1.5.4', '1.1.1.27', '1.1.1.37', '1.1.99.16'}	MNXR134505	MNXR109293
M00018	R00480	3	0	MNXR96085	{'2.7.2.4'}	MNXR193419	MNXR96097
M00018	R02291	0	0	MNXR172752|MNXR96039	{'1.2.1.11'}	MNXR112101	MNXR96085
M00018	R01773	3	0	MNXR100734	{'1.1.1.3'}	MNXR111664	MNXR171108
M00018	R01771	3	1	MNXR100737	{'2.7.1.39'}	MNXR131038	MNXR131673
M00018	R01466	0	0	MNXR104846	{'4.2.3.1', '4.2.99.2'}	MNXR182569	MNXR101251
M00022	R01826	3	3	MNXR97218	{'4.1.2.15', '2.5.1.55', '2.5.1.54'}	MNXR132784	MNXR151053
M00022	R01826	0	3	MNXR97218	{'4.1.2.15', '2.5.1.55', '2.5.1.54'}	MNXR122473	MNXR125673
M00022	R03083	3	0	MNXR153354	{'4.2.3.4'}	MNXR114624	MNXR180985
M00022	R03084	3	0	MNXR153359	{'4.2.1.10'}	MNXR121474	MNXR112102
M00022	R02413	2	0	MNXR104378|MNXR107490|MNXR149701	{'1.1.1.282', '1.1.1.-', '1.1.99.25', '1.1.1.166', '1.1.1.24', '1.1.5.8', '1.1.1.25'}	MNXR133569	MNXR104379
M00022	R02412	3	0	MNXR104379	{'2.7.1.71'}	MNXR191998	MNXR149702
M00022	R03460	1	1	MNXR103226	{'2.5.1.19'}	MNXR107491	MNXR104379
M00022	R01714	1	0	MNXR96709	{'4.2.3.5'}	MNXR180483	MNXR100784
M00101	R03199	3	3	MNXR145451	{'5.4.99.7'}	MNXR113123	MNXR113123
M00101	R05640	0	1	MNXR163777|MNXR145447	{'1.14.14.154', '1.14.15.36'}	MNXR145451	MNXR149263
M00101	R05639	0	1	MNXR149263	{'1.3.1.70'}	MNXR113311	MNXR145449
M00101	R07509	3	1	MNXR118263|MNXR171433|MNXR149953	{'1.14.18.9', '1.14.13.72', '1.14.13.246'}	MNXR171199	MNXR123713
M00101	R07494	3	3	MNXR153123|MNXR164595|MNXR123713	{'5.3.3.1', '1.1.1.418', '1.1.1.170', '1.1.1.417'}	MNXR111123	MNXR111123
M00101	R07495	3	1	MNXR111123	{'1.1.1.270'}	MNXR172503	MNXR182454
M00101	R12403	3	1	MNXR118260|MNXR182454	{'1.14.18.9', '1.14.13.72'}	MNXR193732	MNXR111123
M00101	R12404	3	3	MNXR123718	{'1.1.1.170'}	MNXR117259	MNXR151379
M00101	R12405	3	0	MNXR151379	{'1.1.1.270'}	MNXR192159	MNXR146376
M00101	R07498	3	0	MNXR105284	{'1.3.1.72'}	MNXR118667	MNXR146376
M00101	R03353	4	0	MNXR96687	{'5.3.3.5'}	MNXR111112	MNXR101245
M00101	R07215	0	2	MNXR149811|MNXR101245	{'1.14.19.20', '1.14.21.6'}	MNXR190810	MNXR108813
M00101	R01451	4	2	MNXR107000|MNXR114311|MNXR120043	{'1.14.19.21', '1.3.1.21'}	MNXR97383	MNXR117951
M00110	R03783	4	3	MNXR102253	{'1.14.99.9', '1.14.14.19'}	MNXR102256	MNXR108421
M00110	R08517	2	3	MNXR112059|MNXR102254	{'1.14.14.32', '1.14.99.9'}	MNXR102258	MNXR108152
M00110	R01837	3	4	MNXR100727	{'5.3.3.1', '1.1.1.145'}	MNXR178243	MNXR150710
M00110	R01840	3	2	MNXR134287|MNXR147445	{'1.14.14.1', '1.14.14.14'}	MNXR170507	MNXR120972
M00110	R04759	3	2	MNXR148967|MNXR148966	{'1.14.14.1', '1.14.14.14'}	MNXR173858	MNXR169560
M00110	R02351	1	0	MNXR134312|MNXR147630	{'1.14.14.1', '1.14.14.14'}	MNXR100628	MNXR190966
M00125	R03458	3	0	MNXR195292|MNXR95898	{'1.1.1.193'}	MNXR112804	MNXR96145
M00125	R07280	4	0	MNXR96145	{'3.1.3.104', '3.1.3.-'}	MNXR192637	MNXR95898
M00125	R07281	4	4	MNXR190886	{'4.1.99.12'}	MNXR190887	MNXR190887
M00125	R04457	3	4	MNXR192629	{'2.5.1.78'}	MNXR179128	MNXR192628
M00125	R04457	4	4	MNXR166461|MNXR133403	{'2.5.1.9', '2.5.1.78'}	MNXR192628	MNXR192628
M00125	R00066	3	1	MNXR192030	{'2.5.1.9'}	MNXR166461	MNXR192247
M00125	R00549	4	4	MNXR192609|MNXR192636|MNXR192246	{'3.1.3.104', '2.7.1.161', '3.1.3.2', '3.1.3.102', '2.7.1.26'}	MNXR192637	MNXR192637
M00125	R00161	4	0	MNXR192638|MNXR192648	{'3.6.1.9', '3.6.1.18', '2.7.7.2'}	MNXR173020	MNXR192218
M00137	R00697	4	0	MNXR106649	{'4.3.1.5', '4.3.1.25', '4.3.1.23', '4.3.1.24'}	MNXR119053	MNXR111381
M00137	R02253	3	1	MNXR147592	{'1.14.14.91'}	MNXR186274	MNXR131023
M00137	R01616	1	1	MNXR190468|MNXR171278	{'6.2.1.12', '2.8.3.17'}	MNXR192804	MNXR113593
M00137	R01613	-1	4	MNXR107087	{'2.3.1.74', '2.3.1.156'}		MNXR134789
M00137	R02446	3	0	MNXR147667	{'5.5.1.6'}	MNXR112666	MNXR118506
M00138	R02444	4	2	MNXR107509|MNXR119049	{'1.14.20.6', '1.14.11.9'}	MNXR110995	MNXR150078
M00138	R03123	0	1	MNXR107963|MNXR110333	{'1.14.11.19', '1.14.20.4', '1.1.1.219'}	MNXR141735	MNXR110394
M00138	R04276	1	1	MNXR148632	{'1.14.11.-', '1.14.20.4', '1.14.11.19'}	MNXR110334	MNXR110334
M00372	R07558	2	0	MNXR111179	{'1.14.15.24', '1.14.13.-', '1.14.-.-'}	MNXR149982	MNXR113639
M00372	R07559	2	2	MNXR111180	{'1.14.15.24', '1.14.13.-', '1.14.-.-'}	MNXR149982	MNXR149982
M00372	R06946	2	0	MNXR110670|MNXR192342	{'1.23.5.1', '1.14.15.21', '1.10.99.3'}	MNXR111936	MNXR110991
M00372	R06947	2	0	MNXR110671|MNXR151763	{'1.23.5.1', '1.14.15.21'}	MNXR111936	MNXR110674
M00372	R06948	0	0	MNXR145778|MNXR110674	{'5.3.99.9'}	MNXR116431	MNXR151763
M00372	R06952	-1	3	MNXR178267	{'1.13.11.51'}		MNXR122080
M00372	R06954	1	1	MNXR149716	{'1.1.1.288'}	MNXR149520	MNXR179275
M00372	R06957	3	1	MNXR110680	{'1.2.3.14'}	MNXR107323	MNXR165565
M00944	R03833	2	0	MNXR108463|MNXR183596	{'1.14.19.54'}	MNXR123677	MNXR169699
M00944	R04695	2	0	MNXR108463|MNXR183596	{'1.14.19.54'}	MNXR123677	MNXR169699
M00944	R04696	1	1	MNXR148908|MNXR186902	{'1.14.19.67'}	MNXR172625	MNXR109056
M00944	R04697	3	0	MNXR109056	{'1.1.1.248'}	MNXR113378	MNXR148940
M00944	R04723	3	0	MNXR148940	{'2.3.1.150'}	MNXR173251	MNXR109056
M00944	R04769	0	0	MNXR148970	{'4.2.99.24', '4.2.99.d'}	MNXR134378	MNXR148940
M00944	R05127	4	3	MNXR109338	{'1.14.11.32'}	MNXR112826	MNXR109337
M00944	R03698	0	1	MNXR108351	{'1.14.11.31'}	MNXR166220	MNXR148251
M00944	R03592	4	1	MNXR116063|MNXR148251	{'1.1.1.247', '1.1.1.218'}	MNXR149142	MNXR112826
